# Supplementary material for: Assessing Knowledge and Attitude of Healthcare Professionals on Biosimilars: A National Survey for Pharmacists and Physicians in Taiwan
Source: Healthcare (Basel). 2021 Nov 21;9(11):1600. doi: 10.3390/healthcare9111600 (PMC8619957; doi:10.3390/healthcare9111600)
Supplement: Supplementary file 1 [file healthcare-09-01600-s001.zip]

Archive with 1 entries (1 files):
- healthcare-1433565-supplementary.pdf
